# Supplementary material for: Comparative Gut Proteome of Nyssomyia umbratilis from Leishmaniasis Endemic and Non-Endemic Areas of Amazon Reveals Differences in Microbiota and Proteins Related to Immunity and Gut Function
Source: Microorganisms. 2025 Jun 4;13(6):1304. doi: 10.3390/microorganisms13061304 (PMC12195068; doi:10.3390/microorganisms13061304)
Supplement: Supplementary file 1 [file microorganisms-13-01304-s001.zip]

Archive with 4 entries (4 files):
- Table S3.pdf
- Table S1.pdf
- Table S2B.pdf
- Table S2A.pdf
